# Supplementary material for: A BRRF1-CCR4-NOT axis underlies conserved transcriptome-wide loss of splicing fidelity during gammaherpesvirus reactivation
Source: bioRxiv. 2026 May 23:2026.05.20.726682. Preprint. [Version 1] doi: 10.64898/2026.05.20.726682 (PMC13228557; doi:10.64898/2026.05.20.726682)
Supplement: Supplement 3 — Supplemental Table S3. Primer sequences used in this study List of primer sequences used for PCR and RT-qPCR, including forward and reverse sequences for targeted genes. [file media-3.xlsx]

## Sheet: Primers
Method	Gene	Primer sequence
RT-qPCR	CNOT1	5' TGGACAAGAACAGATAGACGCT 3'
		3' GAATGTCCCGTTTTTCAGGGT 5'
	CNOT9	5' GAGCGTTTCTCCCATGTTGC 3'
		3' GGGCAGAAGGCTCTTTGGAT 5'
	CNOT6	5' CTGTCCATCATGGGCGCTAA 3'
		3' CACAGCCATCAACATGTTTCCT 5'
	ACTB	5' CACTCTTCCAGCCTTCCTTC 3'
		3' GTACAGGTCTTTGCGGATGT 5'
PCR	PLCB3	5' ACTACGTCTGCCTGCGGAA 3'
		3' TGAGACCCCAGCTGCTGA 5'
	POLR2A	5' AGCGAATGTCTGTGACGGA 3'
		3' ACTCGCTCTGGACTCAGCA 5'
