# Supplementary material for: A BRRF1-CCR4-NOT axis underlies conserved transcriptome-wide loss of splicing fidelity during gammaherpesvirus reactivation
Source: bioRxiv. 2026 May 23:2026.05.20.726682. Preprint. [Version 1] doi: 10.64898/2026.05.20.726682 (PMC13228557; doi:10.64898/2026.05.20.726682)
Supplement: Supplement 5 — Supplemental File S2. Accession numbers of RNA sequencing datasets from 186 RBP knockdowns The data were downloaded from the NCBI Sequence Read Archive (SRA) or the ENCODE project using the HepG2 cell line (1). [file media-5.xlsx]

## Sheet: RBPkd
Sample	SRA/ENSEMBL
HepG2_AATF_repl_2	SRR3469474
HepG2_AATF_repl_1	SRR3469475
HepG2_ABCF1_repl_1	SRR4422024
HepG2_ABCF1_repl_2	SRR4422025
HepG2_ACO1_repl_2	SRR4421895
HepG2_ACO1_repl_1	SRR4421896
HepG2_ADAR_repl_2	SRR4421330
HepG2_ADAR_repl_1	SRR4421331
HepG2_AGO1_repl_1	SRR3469496
HepG2_AGO1_repl_2	SRR3469497
HepG2_AKAP1_repl_2	SRR3469378
HepG2_AKAP1_repl_1	SRR3469379
HepG2_APOBEC3C_repl_2	SRR4422257
HepG2_APOBEC3C_repl_1	SRR4422258
HepG2_ATP5C1_repl_2	SRR4422178
HepG2_ATP5C1_repl_1	SRR4422179
HepG2_AUH_repl_1	ENCBS814XKA
HepG2_AUH_repl_2	ENCBS940BKH
HepG2_BCCIP_repl_2	SRR4421967
HepG2_BCCIP_repl_1	SRR4421968
HepG2_BOP1_repl_1	SRR4422467
HepG2_BOP1_repl_2	SRR4422468
HepG2_BUD13_repl_1	SRR4421718
HepG2_BUD13_repl_2	SRR4421719
HepG2_CALR_repl_2	SRR4422617
HepG2_CALR_repl_1	SRR4422618
HepG2_CCAR2_repl_2	SRR4421526
HepG2_CCAR2_repl_1	SRR4421527
HepG2_CELF1_repl_1	SRR4422169
HepG2_CELF1_repl_2	SRR4422170
HepG2_CIRBP_repl_2	SRR3469428
HepG2_CIRBP_repl_1	SRR3469429
HepG2_CKAP4_repl_2	SRR4421562
HepG2_CKAP4_repl_1	SRR4421563
HepG2_CPSF6_repl_1	SRR4422119
HepG2_CPSF6_repl_2	SRR4422120
HepG2_CPSF7_repl_2	SRR4421996
HepG2_CPSF7_repl_1	SRR4421997
HepG2_CSTF2T_repl_1	SRR3469578
HepG2_CSTF2T_repl_2	SRR3469579
HepG2_CSTF2_repl_2	SRR4422336
HepG2_CSTF2_repl_1	SRR4422337
HepG2_DAZAP1_repl_1	SRR3469552
HepG2_DAZAP1_repl_2	SRR3469553
HepG2_DAZAP1_repl_2	SRR4421504
HepG2_DAZAP1_repl_1	SRR4421505
HepG2_DDX19B_repl_2	SRR4421615
HepG2_DDX19B_repl_1	SRR4421616
HepG2_DDX1_repl_2	SRR4422654
HepG2_DDX1_repl_1	SRR4422655
HepG2_DDX21_repl_2	SRR3469480
HepG2_DDX21_repl_1	SRR3469481
HepG2_DDX24_repl_1	SRR3469442
HepG2_DDX24_repl_2	SRR3469443
HepG2_DDX27_repl_1	SRR4421480
HepG2_DDX27_repl_2	SRR4421481
HepG2_DDX27_repl_2	SRR4421482
HepG2_DDX28_repl_2	SRR4421496
HepG2_DDX28_repl_1	SRR4421497
HepG2_DDX3X_repl_1	SRR3469530
HepG2_DDX3X_repl_2	SRR3469531
HepG2_DDX47_repl_2	SRR4421745
HepG2_DDX47_repl_1	SRR4421746
HepG2_DDX52_repl_1	SRR4422456
HepG2_DDX52_repl_2	SRR4422457
HepG2_DDX55_repl_2	SRR4422554
HepG2_DDX55_repl_1	SRR4422555
HepG2_DDX5_repl_1	SRR4422287
HepG2_DDX5_repl_2	SRR4422288
HepG2_DDX6_repl_1	SRR3469416
HepG2_DDX6_repl_2	SRR3469417
HepG2_DHX30_repl_1	SRR4422369
HepG2_DHX30_repl_2	SRR4422370
HepG2_DKC1_repl_2	SRR4421353
HepG2_DKC1_repl_1	SRR4421354
HepG2_DNAJC21_repl_2	SRR4421726
HepG2_DNAJC21_repl_1	SRR4421727
HepG2_EEF2_repl_2	SRR4421840
HepG2_EEF2_repl_1	SRR4421841
HepG2_EFTUD2_repl_2	SRR4422049
HepG2_EFTUD2_repl_1	SRR4422050
HepG2_EIF2S1_repl_1	SRR3469562
HepG2_EIF2S1_repl_2	SRR3469563
HepG2_EIF2S2_repl_2	SRR4421342
HepG2_EIF2S2_repl_1	SRR4421343
HepG2_EIF3D_repl_1	SRR4422272
HepG2_EIF3D_repl_1	SRR4422273
HepG2_EIF3D_repl_2	SRR4422274
HepG2_EIF3G_repl_1	SRR3469546
HepG2_EIF3G_repl_2	SRR3469547
HepG2_EIF4A3_repl_1	SRR3469590
HepG2_EIF4A3_repl_2	SRR3469591
HepG2_EIF4B_repl_1	SRR3469448
HepG2_EIF4B_repl_2	SRR3469449
HepG2_EIF4G1_repl_1	SRR4421884
HepG2_EIF4G1_repl_2	SRR4421885
HepG2_EIF4G2_repl_1	SRR4421404
HepG2_EIF4G2_repl_2	SRR4421405
HepG2_ESF1_repl_1	SRR4422642
HepG2_ESF1_repl_2	SRR4422643
HepG2_ETF1_repl_1	ENCBS232YHB
HepG2_ETF1_repl_2	ENCBS714ECQ
HepG2_EWSR1_repl_2	SRR4421921
HepG2_EWSR1_repl_1	SRR4421922
HepG2_EXOSC9_repl_1	SRR3469512
HepG2_EXOSC9_repl_2	SRR3469513
HepG2_FAM120A_repl_2	SRR4422633
HepG2_FAM120A_repl_1	SRR4422634
HepG2_FASTKD1_repl_1	SRR4422218
HepG2_FASTKD1_repl_2	SRR4422219
HepG2_FASTKD2_repl_2	SRR3469538
HepG2_FASTKD2_repl_1	SRR3469539
HepG2_FIP1L1_repl_2	SRR4421351
HepG2_FIP1L1_repl_1	SRR4421352
HepG2_FKBP4_repl_2	SRR4422091
HepG2_FKBP4_repl_1	SRR4422092
HepG2_FMR1_repl_1	SRR4422575
HepG2_FMR1_repl_2	SRR4422576
HepG2_FXR1_repl_1	SRR3469370
HepG2_FXR1_repl_2	SRR3469371
HepG2_G3BP1_repl_2	SRR3469408
HepG2_G3BP1_repl_1	SRR3469409
HepG2_G3BP2_repl_1	SRR3469584
HepG2_G3BP2_repl_2	SRR3469585
HepG2_GEMIN5_repl_2	SRR4422246
HepG2_GEMIN5_repl_1	SRR4422247
HepG2_GNB2L1_repl_1	SRR4421365
HepG2_GNB2L1_repl_2	SRR4421366
HepG2_GPKOW_repl_2	SRR4422539
HepG2_GPKOW_repl_1	SRR4422540
HepG2_GRSF1_repl_2	SRR4422145
HepG2_GRSF1_repl_1	SRR4422146
HepG2_HLTF_repl_1	SRR3469372
HepG2_HLTF_repl_2	SRR3469373
HepG2_HNRNPA0_repl_2	SRR4422193
HepG2_HNRNPA0_repl_1	SRR4422194
HepG2_HNRNPA1_repl_1	SRR4421445
HepG2_HNRNPA1_repl_2	SRR4421446
HepG2_HNRNPA2B1_repl_2	SRR4422228
HepG2_HNRNPA2B1_repl_1	SRR4422229
HepG2_HNRNPAB_repl_2	SRR4421692
HepG2_HNRNPAB_repl_1	SRR4421693
HepG2_HNRNPC_repl_2	SRR4422650
HepG2_HNRNPC_repl_1	SRR4422651
HepG2_HNRNPD_repl_1	SRR4422154
HepG2_HNRNPD_repl_2	SRR4422155
HepG2_HNRNPF_repl_1	SRR4422141
HepG2_HNRNPF_repl_2	SRR4422142
HepG2_HNRNPLL_repl_2	SRR4421858
HepG2_HNRNPLL_repl_1	SRR4421859
HepG2_HNRNPL_repl_2	SRR4421400
HepG2_HNRNPL_repl_1	SRR4421401
HepG2_HNRNPM_repl_2	SRR4422567
HepG2_HNRNPM_repl_1	SRR4422568
HepG2_HNRNPUL1_repl_2	SRR4422134
HepG2_HNRNPUL1_repl_1	SRR4422135
HepG2_HNRNPU_repl_2	SRR4421623
HepG2_HNRNPU_repl_1	SRR4421624
HepG2_HSPD1_repl_1	SRR4421532
HepG2_HSPD1_repl_2	SRR4421533
HepG2_IGF2BP1_repl_1	SRR3469534
HepG2_IGF2BP1_repl_2	SRR3469535
HepG2_IGF2BP2_repl_1	SRR3469478
HepG2_IGF2BP2_repl_2	SRR3469479
HepG2_IGF2BP3_repl_1	SRR4422164
HepG2_IGF2BP3_repl_2	SRR4422165
HepG2_ILF3_repl_2	SRR4422493
HepG2_ILF3_repl_1	SRR4422494
HepG2_KHDRBS1_repl_2	SRR4422276
HepG2_KHDRBS1_repl_1	SRR4422277
HepG2_KHSRP_repl_1	SRR3469558
HepG2_KHSRP_repl_2	SRR3469559
HepG2_KIF1C_repl_1	SRR4421450
HepG2_KIF1C_repl_2	SRR4421451
HepG2_KRR1_repl_1	SRR4421936
HepG2_KRR1_repl_2	SRR4421937
HepG2_LARP4_repl_1	SRR4422202
HepG2_LARP4_repl_2	SRR4422203
HepG2_LARP7_repl_1	SRR4422042
HepG2_LARP7_repl_2	SRR4422043
HepG2_LIN28B_repl_2	SRR4422469
HepG2_LIN28B_repl_1	SRR4422470
HepG2_LSM11_repl_2	SRR4422430
HepG2_LSM11_repl_1	SRR4422431
HepG2_MAGOH_repl_1	SRR3469542
HepG2_MAGOH_repl_2	SRR3469543
HepG2_MATR3_repl_2	SRR3469484
HepG2_MATR3_repl_1	SRR3469485
HepG2_METAP2_repl_2	SRR4422562
HepG2_METAP2_repl_2	SRR4422563
HepG2_METAP2_repl_1	SRR4422564
HepG2_MSI2_repl_1	SRR4422441
HepG2_MSI2_repl_2	SRR4422442
HepG2_NAA15_repl_2	SRR4421681
HepG2_NAA15_repl_1	SRR4421682
HepG2_NCBP2_repl_1	SRR3469396
HepG2_NCBP2_repl_2	SRR3469397
HepG2_NELFE_repl_2	SRR3469586
HepG2_NELFE_repl_1	SRR3469587
HepG2_NIP7_repl_1	SRR4422137
HepG2_NIP7_repl_2	SRR4422138
HepG2_NOL12_repl_2	SRR4422108
HepG2_NOL12_repl_1	SRR4422109
HepG2_NONO_repl_2	SRR4422128
HepG2_NONO_repl_1	SRR4422129
HepG2_NSUN2_repl_1	SRR4422055
HepG2_NSUN2_repl_2	SRR4422056
HepG2_NUFIP2_repl_1	SRR4421980
HepG2_NUFIP2_repl_2	SRR4421981
HepG2_NUSAP1_repl_2	SRR4421437
HepG2_NUSAP1_repl_1	SRR4421438
HepG2_PABPC1_repl_2	SRR4422451
HepG2_PABPC1_repl_1	SRR4422452
HepG2_PABPC4_repl_1	SRR3469470
HepG2_PABPC4_repl_2	SRR3469471
HepG2_PCBP1_repl_2	SRR3469526
HepG2_PCBP1_repl_1	SRR3469527
HepG2_PCBP2_repl_2	SRR3469404
HepG2_PCBP2_repl_1	SRR3469405
HepG2_PES1_repl_2	SRR4421869
HepG2_PES1_repl_1	SRR4421870
HepG2_PKM_repl_1	SRR4422075
HepG2_PKM_repl_2	SRR4422076
HepG2_PNPT1_repl_2	SRR4422428
HepG2_PNPT1_repl_1	SRR4422429
HepG2_PPIG_repl_2	SRR4422040
HepG2_PPIG_repl_1	SRR4422041
HepG2_PPIL4_repl_2	SRR4422363
HepG2_PPIL4_repl_1	SRR4422364
HepG2_PRPF4_repl_2	ENCBS334WBP
HepG2_PRPF4_repl_1	ENCBS528KLM
HepG2_PRPF6_repl_2	SRR3469492
HepG2_PRPF6_repl_1	SRR3469493
HepG2_PRPF8_repl_1	SRR4422581
HepG2_PRPF8_repl_2	SRR4422582
HepG2_PSIP1_repl_2	SRR4422208
HepG2_PSIP1_repl_1	SRR4422209
HepG2_PTBP1_repl_1	SRR3469390
HepG2_PTBP1_repl_2	SRR3469391
HepG2_PUF60_repl_1	SRR4422083
HepG2_PUF60_repl_2	SRR4422084
HepG2_PUM1_repl_2	SRR4422508
HepG2_PUM1_repl_1	SRR4422509
HepG2_PUM2_repl_1	SRR4421478
HepG2_PUM2_repl_2	SRR4421479
HepG2_PUS1_repl_1	SRR4421595
HepG2_PUS1_repl_2	SRR4421596
HepG2_QKI_repl_1	SRR3469452
HepG2_QKI_repl_2	SRR3469453
HepG2_RAVER1_repl_1	SRR3469504
HepG2_RAVER1_repl_2	SRR3469505
HepG2_RBM15_repl_2	SRR4422006
HepG2_RBM15_repl_1	SRR4422007
HepG2_RBM22_repl_2	ENCBS454CXD
HepG2_RBM22_repl_1	ENCBS929QEJ
HepG2_RBM25_repl_2	SRR3469514
HepG2_RBM25_repl_1	SRR3469515
HepG2_RBM27_repl_1	SRR4421498
HepG2_RBM27_repl_2	SRR4421499
HepG2_RBM34_repl_2	SRR3469454
HepG2_RBM34_repl_1	SRR3469455
HepG2_RBM39_repl_2	SRR4422236
HepG2_RBM39_repl_1	SRR4422237
HepG2_RBM47_repl_1	SRR4422187
HepG2_RBM47_repl_2	SRR4422188
HepG2_RCC2_repl_1	SRR4422148
HepG2_RCC2_repl_2	SRR4422149
HepG2_RPL23A_repl_2	SRR4422159
HepG2_RPL23A_repl_1	SRR4422160
HepG2_RPLP0_repl_1	SRR4422676
HepG2_RPLP0_repl_2	SRR4422677
HepG2_RPS10_repl_2	SRR3469466
HepG2_RPS10_repl_1	SRR3469467
HepG2_RPS19_repl_2	SRR4421852
HepG2_RPS19_repl_1	SRR4421853
HepG2_RPS2_repl_2	SRR4422085
HepG2_RPS2_repl_1	SRR4422086
HepG2_RPS3A_repl_2	SRR4421371
HepG2_RPS3A_repl_1	SRR4421372
HepG2_RPS5_repl_1	SRR4422342
HepG2_RPS5_repl_2	SRR4422343
HepG2_RRP9_repl_2	SRR4421834
HepG2_RRP9_repl_1	SRR4421835
HepG2_SAFB2_repl_1	SRR4421344
HepG2_SAFB2_repl_2	SRR4421345
HepG2_SART3_repl_2	SRR4422305
HepG2_SART3_repl_1	SRR4422306
HepG2_SBDS_repl_2	SRR4421665
HepG2_SBDS_repl_1	SRR4421666
HepG2_SERBP1_repl_1	SRR4422316
HepG2_SERBP1_repl_2	SRR4422317
HepG2_SF1_repl_1	SRR4422071
HepG2_SF1_repl_2	SRR4422072
HepG2_SF3A3_repl_2	SRR4421705
HepG2_SF3A3_repl_1	SRR4421706
HepG2_SF3B1_repl_1	SRR4422491
HepG2_SF3B1_repl_2	SRR4422492
HepG2_SF3B4_repl_2	SRR3469422
HepG2_SF3B4_repl_1	SRR3469423
HepG2_SLBP_repl_1	SRR4421903
HepG2_SLBP_repl_2	SRR4421904
HepG2_SLTM_repl_2	SRR3469426
HepG2_SLTM_repl_1	SRR3469427
HepG2_SMN1_repl_1	SRR4422674
HepG2_SMN1_repl_2	SRR4422675
HepG2_SMNDC1_repl_2	SRR3469600
HepG2_SMNDC1_repl_1	SRR3469601
HepG2_SND1_repl_2	SRR3469462
HepG2_SND1_repl_1	SRR3469463
HepG2_SNRNP200_repl_1	SRR4421889
HepG2_SNRNP200_repl_2	SRR4421890
HepG2_SNRNP70_repl_2	SRR4422069
HepG2_SNRNP70_repl_1	SRR4422070
HepG2_SRFBP1_repl_2	ENCBS447BKF
HepG2_SRFBP1_repl_1	ENCBS971IZW
HepG2_SRP68_repl_2	SRR4421427
HepG2_SRP68_repl_1	SRR4421428
HepG2_SRSF1_repl_2	SRR3469392
HepG2_SRSF1_repl_1	SRR3469393
HepG2_SRSF3_repl_2	SRR4421711
HepG2_SRSF3_repl_1	SRR4421712
HepG2_SRSF5_repl_2	SRR4421796
HepG2_SRSF5_repl_1	SRR4421797
HepG2_SRSF5_repl_2	SRR4422253
HepG2_SRSF5_repl_1	SRR4422254
HepG2_SRSF7_repl_1	SRR3469382
HepG2_SRSF7_repl_2	SRR3469383
HepG2_SRSF9_repl_1	SRR3469508
HepG2_SRSF9_repl_2	SRR3469509
HepG2_SSB_repl_1	ENCBS665EFH
HepG2_SSB_repl_2	ENCBS810CIP
HepG2_SSRP1_repl_1	SRR4421775
HepG2_SSRP1_repl_2	SRR4421776
HepG2_STAU1_repl_2	SRR4421367
HepG2_STAU1_repl_1	SRR4421368
HepG2_STIP1_repl_2	SRR4422403
HepG2_STIP1_repl_1	SRR4422404
HepG2_SUCLG1_repl_1	SRR4422308
HepG2_SUCLG1_repl_2	SRR4422309
HepG2_SUGP2_repl_2	SRR4422348
HepG2_SUGP2_repl_1	SRR4422349
HepG2_SUPV3L1_repl_2	SRR4422572
HepG2_SUPV3L1_repl_1	SRR4422573
HepG2_TAF15_repl_1	SRR3469602
HepG2_TAF15_repl_2	SRR3469603
HepG2_TARDBP_repl_2	SRR4421908
HepG2_TARDBP_repl_1	SRR4421909
HepG2_TBRG4_repl_2	SRR4422214
HepG2_TBRG4_repl_1	SRR4422215
HepG2_TIA1_repl_1	SRR3469388
HepG2_TIA1_repl_2	SRR3469389
HepG2_TIAL1_repl_2	SRR4421812
HepG2_TIAL1_repl_1	SRR4421813
HepG2_TRA2A_repl_2	SRR3469374
HepG2_TRA2A_repl_1	SRR3469375
HepG2_TRIM56_repl_1	SRR4421617
HepG2_TRIM56_repl_2	SRR4421618
HepG2_TROVE2_repl_1	SRR4422510
HepG2_TROVE2_repl_2	SRR4422511
HepG2_TUFM_repl_1	SRR4421824
HepG2_TUFM_repl_2	SRR4421825
HepG2_U2AF1_repl_1	SRR4421699
HepG2_U2AF1_repl_2	SRR4421700
HepG2_U2AF2_repl_2	SRR3469522
HepG2_U2AF2_repl_1	SRR3469523
HepG2_U2AF2_repl_2	SRR4421784
HepG2_U2AF2_repl_1	SRR4421785
HepG2_UCHL5_repl_1	SRR4422156
HepG2_UCHL5_repl_2	SRR4422157
HepG2_UTP18_repl_2	SRR4421564
HepG2_UTP18_repl_1	SRR4421565
HepG2_UTP3_repl_2	SRR4422458
HepG2_UTP3_repl_1	SRR4422459
HepG2_XPO5_repl_1	SRR4422255
HepG2_XPO5_repl_2	SRR4422256
HepG2_YBX3_repl_2	SRR4421866
HepG2_YBX3_repl_1	SRR4421867
HepG2_ZNF622_repl_1	SRR4421899
HepG2_ZNF622_repl_2	SRR4421900
HepG2_ZRANB2_repl_1	SRR3469410
HepG2_ZRANB2_repl_2	SRR3469411
